# Supplementary material for: Comparative Genomic Analyses of Cellulolytic Machinery Reveal Two Nutritional Strategies of Marine Labyrinthulomycetes Protists
Source: Microbiol Spectr. 2023 Feb 6;11(2):e04247-22. doi: 10.1128/spectrum.04247-22 (PMC10101102; doi:10.1128/spectrum.04247-22)
Supplement: Supplemental file 1 — Tables S1 to S7. Download spectrum.04247-22-s0001.xlsx, XLSX file, 0.03 MB [file spectrum.04247-22-s0001.xlsx]

## Sheet: Table S1
Table S1 Summary of genome sequencing and assembly quality
Items		S-28	S-429
Illumina NovaSeq	Total reads	44745352	43272852
	Q20 (%)	97.47	97.38
	Q30 (%)	92.82	92.47
Nanopore	Total base	9191692695	9276813148
	Total reads	535232	619640
	Maximum length	291656	206749
	Average length	17173.3	14971.3
	N50	40206	35029
	MeanQ	12.4	12.34
Hybrid assembly	Total length	38142407	44355669
	Contigs	44	45
	GC content (%)	47.47	43.3
	N50	869909	1366673
	Minimum length	196210	79501
	Maximum length	2173176	2291525
	Map rate	0.9897	0.9799
	Average depth	172.82	141.23
	Coverage (%)	99.77	99.7
	BUSCOs (%)	92	89
Q20: rate of sequencing errors less than 1%
Q30: rate of sequencing errors less than 0.1%
N50: 50% of all reads are longer than this value
MeanQ: The average quality value of reads after filtering

## Sheet: Table S2
Table S2 GO classifications of annotated genes for core genomes and variable genomes of thraustochytrids
Core genomes
GO terms	Annotation	Count
GO:0016787	hydrolase activity	82
GO:0043167	ion binding	75
GO:0016740	transferase activity	57
GO:0003676	nucleic acid binding	47
GO:0003674	molecular_function	45
GO:0016491	oxidoreductase activity	44
GO:0005488	binding	38
GO:0005215	transporter activity	36
GO:0000166	nucleotide binding	25
GO:0001882	nucleoside binding	19
GO:0005515	protein binding	17
GO:0008233	peptidase activity	17
GO:0048037	cofactor binding	8
GO:0003774	motor activity	7
GO:0030234	enzyme regulator activity	5
GO:0003824	catalytic activity	4
GO:0008289	lipid binding	4
GO:0016874	ligase activity	4
GO:0004497	monooxygenase activity	3
GO:0051213	dioxygenase activity	3
GO:0004871	signal transducer activity	2
GO:0016209	antioxidant activity	2
GO:0016829	lyase activity	2
GO:0016853	isomerase activity	2
GO:0019213	deacetylase activity	2
GO:0030246	carbohydrate binding	2
GO:0060089	molecular transducer activity	2
GO:0004386	helicase activity	1
GO:0005198	structural molecule activity	1
GO:0008144	drug binding	1
GO:0008641	small protein activating enzyme activity	1
GO:0019239	deaminase activity	1
GO:0019842	vitamin binding	1
GO:0033218	amide binding	1
GO:0043021	ribonucleoprotein complex binding	1
Variable genomes of S-28 and S-429
GO terms	Annotation	Count
GO:0016491	oxidoreductase activity	6
GO:0016740	transferase activity	6
GO:0016787	hydrolase activity	6
GO:0000166	nucleotide binding	4
GO:0005488	binding	4
GO:0043167	ion binding	4
GO:0001882	nucleoside binding	3
GO:0003674	molecular_function	3
GO:0003676	nucleic acid binding	3
GO:0008233	peptidase activity	3
GO:0005215	transporter activity	2
GO:0004871	signal transducer activity	1
GO:0008289	lipid binding	1
GO:0016209	antioxidant activity	1
GO:0016829	lyase activity	1
GO:0016853	isomerase activity	1
GO:0048037	cofactor binding	1
GO:0060089	molecular transducer activity	1

## Sheet: Table S3
Table S3 Summary statistics of COG annotations of different strains of labyrinthylomycetes
Category	S-28		S-429		Mn4		SW8
	Count	Percentage	Count	Percentage	Count	Percentage	Count	Percentage
A: RNA processing and modification	201	0.0344887	255	0.0425354	195	0.0368272	203	0.038822
B: Chromatin structure and dynamics	87	0.0149279	107	0.0178482	73	0.0137866	71	0.0135781
C: Energy production and conversion	290	0.0497598	316	0.0527106	298	0.0562795	279	0.0533563
D: Cell cycle control, cell division, chromosome partitioning	112	0.0192176	151	0.0251877	91	0.017186	94	0.0179767
E: Amino acid transport and metabolism	326	0.0559369	295	0.0492077	311	0.0587347	296	0.0566074
F: Nucleotide transport and metabolism	95	0.0163006	123	0.0205171	96	0.0181303	93	0.0177854
G: Carbohydrate transport and metabolism	238	0.0408373	241	0.0402002	215	0.0406043	214	0.0409256
H: Coenzyme transport and metabolism	141	0.0241935	132	0.0220183	130	0.0245515	130	0.0248614
I: Lipid transport and metabolism	333	0.057138	308	0.0513761	291	0.0549575	292	0.0558424
J: Translation, ribosomal structure and biogenesis	376	0.0645161	400	0.0667223	362	0.0683664	354	0.0676994
K: Transcription	221	0.0379204	236	0.0393661	184	0.0347498	175	0.0334672
L: Replication, recombination and repair	207	0.0355182	192	0.0320267	221	0.0417375	204	0.0390132
M: Cell wall/membrane/envelope biogenesis	78	0.0133837	67	0.011176	54	0.0101983	65	0.0124307
N: Cell motility	7	0.0012011	7	0.00116764	4	0.00075543	3	0.000573723
O: Posttranslational modification, protein turnover, chaperones	575	0.0986616	577	0.0962469	531	0.100283	525	0.100402
P: Inorganic ion transport and metabolism	229	0.0392931	188	0.0313595	187	0.0353163	188	0.0359533
Q: Secondary metabolites biosynthesis, transport and catabolism	157	0.0269389	165	0.0275229	145	0.0273843	142	0.0271562
T: Signal transduction mechanisms	422	0.0724091	467	0.0778982	389	0.0734655	370	0.0707592
U: Intracellular trafficking, secretion, and vesicular transport	247	0.0423816	251	0.0418682	226	0.0426818	226	0.0432205
V: Defense mechanisms	45	0.00772135	43	0.00717264	48	0.00906516	50	0.00956206
W: Extracellular strauctures	3	0.000514756	1	0.000166806	1	0.000188857	1	0.000191241
Y: Nuclear structure	2	0.000343171	3	0.000500417	3	0.000566572	2	0.000382482
Z: Cytoskeleton	185	0.0317433	225	0.0375313	160	0.0302172	167	0.0319373

## Sheet: Table S4
Table S4 Summary statistics of CAZyme annotation of 21 eukaryote species
	Species	Number of sequences	Number of CAZymes	Proportion of CAZymes/sequences
Fungi	Amylocarpus encephaloides	11869	445	0.0374926
	Emericellopsis atlantica	9964	474	0.0475713
	Cryptococcus neoformans H99	6967	204	0.0292809
	Calycina marina	9558	273	0.0285625
Ochrophyta	Fragilariopsis cylindrus	21066	223	0.0105858
	Nannochloropsis gaditana	10929	147	0.0134505
	Ectocarpus siliculosus	16271	239	0.0146887
	Thalassiosira oceanica	34642	245	0.00707234
	Thalassiosira pseudonana	11390	185	0.0162423
Pseudofungi	Saprolegnia parasitica CBS 223.65	20113	358	0.0177994
	Pythium aphanidermatum	12312	323	0.0262346
	Pythium arrhenomanes	13805	329	0.0238319
	Phytophthora sojae	26584	673	0.025316
	Phytophthora infestans	17787	537	0.0301906
Labyrinthulomycetes	Schizochytrium aggregatum ATCC 28209	10612	139	0.0130984
	Aurantiochytrium limacinum ATCC MYA-1381	14859	163	0.0109698
	Aplanochytrium kerguelense PBS07	11892	174	0.0146317
	SW8	14402	189	0.0131232
	Mn4	15154	172	0.0113501
	S-429	18058	250	0.0138443
	S-28	18696	266	0.0142276

## Sheet: Table S5
Table S5 CAZymes encoded in secretomes of different labyrinthulomycete strains
Family	S-28		S-429		Mn4		SW8		Aurli		Schag		Aplke
	count	percentage	count	percentage	count	percentage	count	percentage	count	percentage	count	percentage	count	percentage
CEs	3	0.0379747	3	0.0422535	1	0.0263158	3	0.0681818	0	0	0	0	1	0.0232558
GHs	31	0.392405	36	0.507042	21	0.552632	25	0.568182	9	0.5	17	0.653846	21	0.488372
GTs	24	0.303797	18	0.253521	7	0.184211	12	0.272727	5	0.277778	7	0.269231	17	0.395349
PLs	4	0.0506329	8	0.112676	0	0	0	0	0	0	0	0	0	0
CBMs	2	0.0253165	1	0.0140845	0	0	0	0	0	0	0	0	0	0
AAs	15	0.189873	5	0.0704225	9	0.236842	4	0.0909091	4	0.222222	2	0.0769231	4	0.0930233
Total	79	-	71	-	38	-	44	-	18	-	26	-	43	-
Aurli:	Aurantiochytrium limacinum
Schag:	Schizochytrium aggregatum
Aplke:	Aplanochytrium kerguelense

## Sheet: Table S6
Table S6 Enzymes annoted to various GH families using COG and KEGG databases
Enzymes	Family	S-28	S-429	Mn4	SW8	Activities in family	E.C. number
Cellulase	GH1	1	1	0	0	β-glucosidase	3.2.1.21
	GH3	8	0	2	2	β-glucosidase	3.2.1.21
	GH5_2	4	0	0	0	endoglucanase	3.2.1.4
	GH5_5	0	1	0	0	endoglucanase	3.2.1.4
	GH5_12	3	3	0	0	β-glucosidase	3.2.1.21
	GH9	0	1	0	0	endoglucanase	3.2.1.4
Hemicellulase	GH2	2	3	1	1	β-mannosidase	3.2.1.25
	GH3	0	2	2	1	xylan 1,4-β-xylosidase	3.2.1.37
	GH10	0	2	0	0	endo-1,4-β-xylanase	3.2.1.8
	GH27	1	0	0	2	α-galactosidase	3.2.1.22
	GH35	1	0	0	0	β-galactosidase	3.2.1.23
	GH36	1	1	0	0	α-galactosidase	3.2.1.22
	GH38	1	2	2	0	α-mannosidase	3.2.1.24
	GH38	1	2	0	2	mannosyl-oligosaccharide α-1,3-1,6-mannosidase	3.2.1.114
	GH43	0	0	1	1	endo-α-1,5-L-arabinanase	3.2.1.99
	GH43	0	0	0	1	xylan 1,4-beta-xylosidase	3.2.1.37
	GH47	2	2	3	3	α-mannosidase	3.2.1.113
	GH92	0	1	0	4	α-1,2-mannosidase	3.2.1.-
	GH99	0	1	0	0	glycoprotein endo-α-1,2-mannosidase	3.2.1.130
Other enzymes	GH13	4	14	0	0	α-amylase	3.2.1.1
	GH13_23	1	0	0	0	α-1,4-glucosidase	3.2.1.20
	GH13_8	0	3	0	0	branching enzyme	2.4.1.18
	GH15	0	23	0	0	glucoamylase	3.2.1.3
	GH18	3	1	0	1	chitinase	3.2.1.14
	GH18	0	0	1	1	Di-N-acetylchitobiase	3.2.1.-
	GH19	0	3	0	0	chitinase	3.2.1.14
	GH20	1	2	0	3	β-hexosaminidase	3.2.1.52
	GH24	2	0	0	0	lysozyme	3.2.1.17
	GH28	1	2	0	0	polygalacturonase	3.2.1.15
	GH31	6	8	6	6	α-glucosidase	3.2.1.20
	GH30_1	0	1	2	2	glucosylceramidase	3.2.1.45
	GH33	1	0	0	0	sialidase	3.2.1.18
	GH59	1	0	0	1	galactosylceramidase	3.2.1.46
	GH63	0	1	0	0	α-glucosidase	3.2.1.106
	GH79	0	1	0	1	heparanase	3.2.1.166
	GH85	1	0	0	0	endo-β-N-acetylglucosaminidase	3.2.1.96
	GH89	3	1	1	4	α-N-acetylglucosaminidase	3.2.1.50
	GH97	2	5	0	0	α-glucosidase	3.2.1.20

## Sheet: Table S7
Table S7 BioProject accession IDs of the 19 eukaryotic species
Species	BioProject accession
Phytophthora infestans	PRJNA17665
Phytophthora sojae	PRJNA17989
Pythium aphanidermatum	PRJNA169051
Pythium arrhenomanes	PRJNA169052
Saprolegnia parasitica CBS 223.65	PRJNA36583
Thalassiosira pseudonana	PRJNA191
Thalassiosira oceanica	PRJNA36595
Fragilariopsis cylindrus	PRJEB15040
Ectocarpus siliculosus	PRJEA42625
Nannochloropsis gaditana	PRJNA170989
Calycina marina	PRJNA347008
Amylocarpus encephaloides	PRJNA347005
Emericellopsis atlantica	PRJNA801199
Cryptococcus neoformans H99	PRJNA395628
Aurantiochytrium sp. SW8	PRJNA419716
Aurantiochytrium limacinum ATCC MYA-1381	PRJNA68529
Aurantiochytrium sp. Mn4	PRJNA419716
Schizochytrium aggregatum ATCC 28209	PRJNA248394
Aplanochytrium kerguelense PBS07	PRJNA183061
